# Supplementary material for: 5mC modification orchestrates choriogenesis and fertilization by preventing prolonged ftz-f1 expression
Source: Nat Commun. 2023 Dec 12;14:8234. doi: 10.1038/s41467-023-43987-5 (PMC10716119; doi:10.1038/s41467-023-43987-5)
Supplement: Supplementary file 4 — Source Data [file 41467_2023_43987_MOESM4_ESM.zip › Source Data.xlsx]

## Sheet: Figure 1
Figure 1B	Dnmt1 expression pattern
d1	0.00543709	0.004092	0.004867
d2	0.002463	0.002076	0.002991
d3	0.0018299	0.00216	0.001063
d4	0.00134443	0.001538	0.002623
d5	0.00408877	0.002993	0.003678
d6	0.00314538	0.2896	0.002654
d7	0.0021586	0.003476	0.002883
d8	0.00169097	0.001307	0.00165
Figure 1C	Dot Blot
	dsCK	dsDnmt1
	1.05122	0.568558
	1.15253	0.335755
	0.847731	0.83747
	0.948519	0.606281
Figure 1D	Ms results
	dsCK	dsDnmt1
	1.03893	0.434899
	0.975839	0.428188
	0.985235	0.422819
Figure 1E	egg hacthing rate
	dsCK	dsDnmt1
	0.933333	0
	1	0.0625
	1	0

## Sheet: Figure 2
Figure 2D	20E titer detection
	dsCK	dsDnmt1
	0.849537	2.96668
	1.45646	2.56138
	0.946807	2.20018
	1.19808	2.95908
	0.901212	3.00164
	0.571907	2.30353
	0.948829	3.16426
	1.12717	2.72908
Figure 2E	Hatching rate by 20E treated
	Ethanol	20E
	1	0.545455
	0.9375	0.333333
	0.933333	0.238095

## Sheet: Figure 3
Figure 3A	methylation rate
	dsCK	dsDnmt1
mCG	0.152879	0.0638178
	0.151113	0.0578068
mCHG	0.00385768	0.00344404
	0.00380845	0.00330511
mCHH	0.00744996	0.00667073
	0.00742699	0.00652866
Figure 3C 20E related genes methylation and transcription									methylation level
	Transcription								Up2k						Promoter
	dsCK			dsDnmt1					dsCK		dsDnmt1				dsCK		dsDnmt1
phm	1.51818	1.47641	0.00540919	6.06866	6.69169	8.63666			not detectable						not detectable
sad	1.02216	0.752685	1.22515	2.86475	3.70033	3.67981			not detectable						not detectable
EcR	0.896432	1.22822	0.875347	1.32378	1.28327	1.35676			1.16493	0.835073	0.269311	0.471816			1.13412	0.865878	0.341223	0.360947
E75	0.960247	1.10325	0.936503	1.07093	1.46735	0.905549			not detectable						not detectable
E93	1.16024	0.791118	1.04864	1.69094	1.59578	2.05407			not detectable						not detectable
ftz-f1	1.12192	0.991794	0.886284	4.00586	3.51348	3.17233			1.24141	0.758585	0.451797	0.419053			1.1885	0.811504	0.490884	0.444961
Figure 3E transcript factors methylation and transcription	transcript factors								methylation level
	Transcription								Up2k						Promoter
	dsCK			dsDnmt1					dsCK		dsDnmt1				dsCK		dsDnmt1
Hkb	2.86282	0.0691854	0.0679905	4.24488	3.66303	3.65098			1.00426	0.995736	0.33049	0.315565			0.972047	1.02795	0.293959	0.25789
ftz-f1	1.12192	0.991794	0.886284	4.00586	3.51348	3.17233			1.24141	0.758585	0.451797	0.419053			1.1885	0.811504	0.490884	0.444961
Mi2	1.05766	0.857609	1.08474	2.51634	2.82765	4.12209			1.01475	0.985255	0.403485	0.343164			1.02073	0.979275	0.397668	0.303109
Hr39	0.978467	0.958398	1.06313	2.34683	3.10835	2.71808			1.12969	0.870311	0.267953	0.368703			1.02435	0.975649	0.227273	0.293831
Bab2	1.06147	0.801191	1.13734	2.22798	2.14708	2.49812			1.00942	0.990576	0.439791	0.32356			1.01565	0.98435	0.449002	0.332434
CrebA	1.07824	0.587606	1.33415	1.87181	3.81155	1.93026			1.01935	0.980655	0.159226	0.337798			1.01019	0.989811	0.263464	0.355167
Nej	1.04839	0.829363	1.12225	1.68924	1.91339	1.70945			0.949598	1.0504	0.430972	0.359386			0.997859	1.00214	0.40257	0.359743
Dwg	1.3544	0.204682	1.44092	2.21459	1.65196	0.676952			0.998154	1.00185	0.423385	0.329846			0.997552	1.00245	0.411261	0.319461
Figure 3F Phm trancrption detection
	dsCK	dsBab2	dsCrebA	dsHkb	dsHr39	dsMi2		dsCK	dsftz-f1
Phm expreesion	1.05305	0.666872	0.97526	0.720015	1.07594	1.02586		0.928801	0.699962
	0.942708	0.94916	0.937904	0.578122	1.03008	1.04857		1.07579	0.462754
	1.00425	0.432587	0.905292	0.995099	0.908918	0.701602		0.995411	0.526922
Figure 3G 20E level detection
	dsCK	dsPhm	dsftz-f1		dsCK	dsEcR		dsCK	dsTai
	1.04816	0.803661	0.535574		1.2581	0.596444		0.955182	0.689097
	0.988207	0.464276	0.614614		0.981462	0.841715		1.03942	0.686015
	1.0289	0.654043	0.84111		0.884495	0.66204		1.07949	0.533967
	0.934734	0.751808	0.732003		0.875939	0.741895		0.925902	0.681906

## Sheet: Figure 4
Figure 4D ftz-f1 expression pattern
		d1	d2	d3	d4	d5	d6	d7	d8
		0.001799	0.001474	0.001187	0.000843	0.001001	0.000938	0.008372	0.001894
		0.0016	0.001589	0.001211	0.00084	0.001114	0.001043	0.002408	0.000905
		0.001727	0.001268	0.001287	0.001048	0.001046	0.000929	0.002155	0.001379
		0.001798	0.001579	0.001068	0.001142	0.00088	0.000747	0.004926	0.000739

## Sheet: Figure 5
Figure 5A Ftz-f1 trancription
	dsCK	dsDnmt1	dsFtz-f1	dsDnmt1/dsFtz-f1
	0.913726	3.39306	0.31379	2.55326
	1.08918	2.92568	0.47564	2.50289
	0.997092	3.15937	0.394715	2.52808
Figure 5B 20E level detection
	dsCK	dsDnmt1	dsFtz-f1	dsDnmt1/dsFtz-f1
	0.801212	2.27434	0.52417	1.19394
	1.18263	2.25414	0.601527	1.18424
	1.01616	2.36485	0.716417	1.31354
Figure 5C Ovipstion rate
	dsCK	dsDnmt1	dsFtz-f1	dsDnmt1/dsFtz-f1
	1	1	0	0.666667
	1	0.928571	0.133333	0.333333
	0.933333	0.933333	0	0.75

## Sheet: Figure 6
Figure 6C mmp1 transcription
	dsCK	dsDnmt1	dsDnmt1-Ftz-f1
	0.98427	1.96296	1.30182
	1.00794	1.53514	1.15079
	1.00779	1.48961	1.27229
Figure 6D chorion genes transcription qRT-PCR
			dsCK			dsDnmt1
	Cathepsin-L	d7	1.20362	0.883186	0.913194	0.949961	0.886753	0.78858
		d9	1.05445	1.47664	1.82262	0.356415	0.182356	0.303985
	Brownie	d7	1.13846	0.917643	0.943894	1.05236	1.007	1.09818
		d9	2.03931	0.577548	0.38314	0.000242	0.000316	0.00026
	Citrus	d7	0.941406	0.840987	1.21761	0.850462	0.789329	0.839594
		d9	1.27825	0.908441	0.813304	0.180304	0.207767	0.168862
	Fcp3c	d7	0.931985	0.989662	1.07835	0.764752	0.82222	0.656617
		d9	0.542332	1.29767	1.16	0.005653	0.053642	0.221925
	Yellow-g	d7	1.05709	0.898603	1.04431	1.87573	1.66406	1.50078
		d9	1.00458	0.842712	1.15271	0.004028	0.000427	0.061597

## Sheet: Figure S1
Figure S1B Dnmt1 RNAi efficiency
	dsCK	dsDnmt1
	0.997764	0.631568
	1.0092	0.766578
	0.993036	0.503069
Figure S1C female mating rate
	dsCK	dsDnmt1
	0.933333	0.933333
	1	0.933333
	1	1
Figure S1D female oviposition rate
	dsCK	dsDnmt1
	0.933333	0.928571
	1	1
	1	1
Figure S1E female ovary weight (mg)
		dsCK						dsDnmt1-2
	d3	0.4	0.3	0.4	0.4	0.5	0.4	0.4	0.4	0.5	0.4	0.5	0.4
	d4	0.8	0.8	0.5	0.9	0.9	1	0.8	0.8	0.8	0.7	0.9	1
	d5	1.5	3.3	1.8	2.6	1.2	0.6	1.8	0.8	2.2	1.6	1.8	1.3
	d6	2.9	4.9	5.1	4.1	3	5.1	4.2	5.7	3	2	1.4	5.2
	d7	5.4	8.4	7.3	6	4.4	5.4	5.5	10.6	9.8	4.7	8.1	4.8
	d8	4.7	12.8	9	13.4	9	4.2	9.5	8.5	11.9	7.4	9.3	10.2
	d9	12.6	17.4	17.4	21	16.8		16.6	16.2	9.8	22.8	19.2

## Sheet: Figure S2
Figure S2B egg haching rate
	PBS	Glucose	Aa mixture
	1	1	1
Figure S2C egg haching rate
	DMSO	Insulin
	1	0.941176

## Sheet: Figure S3
Figure S3E trancript factors RNAi efficiency
	Bab2 relative expression/actin			CrebA relative expression/actin			Hkb relative expression/actin			Hr39 relative expression			Mi-2 relative expression/actin
	dsCK	dsbab2		dsCK	dsCrebA		dsCK	dshkb		dsCK	dsHr39		dsCK	dsMi-2		dsCK	dsftz-f1
	0.870649	0.622206		1.05819	0.213023		1.04258	0.753992		1.03324	0.549621		1.0688	0.590598		1.08223	0.384772
	1.22353	0.471601		0.976456	0.232176		1.00818	0.710007		0.963945	0.61782		0.895833	0.528783		1.00101	0.451777
	0.905826	0.549652		0.96535	0.225907		0.94924	0.738024		1.00281	0.662552		1.03536	0.540296		0.916751	0.540102
Figure S3F ftz-f1 trancription
	dsCK	dsDnmt1
	0.610358	3.62706
	1.65952	4.09605
	0.730123	4.29542
Figure S3G EcR trancription
	dsCK	dsftz-f1
	1.14653	0.301321
	0.861429	0.268569
	0.992043	0.388915
Figure S3H Phm trancription
	dsCK	dsPhm
	1.00513	0.860092
	1.01777	0.898056
	0.977101	0.768595
Figure S3I EcR trancription
	dsCK	dsEcR
	1.23122	0.424095
	0.833603	0.416835
	0.935173	0.520154
Figure S3J Tai trancription
	dsCK	dsTai
	0.973897	0.741497
	1.01343	0.715493
	1.01267	0.730696

## Sheet: Figure S4
Figure S4 A Mmp1 transcription
	dsCK	dsftz-f1
	1.50385	0.561525
	0.791775	0.358146
	0.704374	0.312925
Figure S4 B Mmp1 methylation
	methylation level
	Up2k				Promoter
	dsCK		dsDnmt1		dsCK		dsDnmt1
Mmp1	not detectable				not detectable
Figure S4C chorion genes transcription FPKM
			dsCK			dsDnmt1
	Cathepsin-L	d7	290.63	245.8	305.55	156.64	187.72	179.23
		d9	44.83	379.97	82.18	149.95	270.39	241.25
	Brownie	d7	0.91	0.71	0.32	1.29	0.29	0.51
		d9	2.85	745.37	67.38	0.46	0.46	0.44
	Citrus	d7	0	0	0.2	0	0.36	0
		d9	12.52	22.24	73.37	0.14	0.5	0.13
	Fcp3c	d7	200.32	210.73	261.82	117.13	179.84	121.62
		d9	1643.48	7062.84	795.93	270.31	191.72	209.28
	Yellow-g	d7	0.65	0.72	0.62	1.27	0.69	1.3
		d9	1.44	116.06	11.1	1.88	1.75	2.23

[truncated: 1 more sheets: Figure S5]
